# Supplementary material for: Characterization of Genomic Variants Associated with Scout and Recruit Behavioral Castes in Honey Bees Using Whole-Genome Sequencing
Source: PLoS One. 2016 Jan 19;11(1):e0146430. doi: 10.1371/journal.pone.0146430 (PMC4718678; doi:10.1371/journal.pone.0146430)
Supplement: S1 Table — (CSV) [file pone.0146430.s001.csv]

S1. Summary of sequence read mapping to the A. mellifera genome among scouts and recruits.
		Recruits			Scouts
	Median	Minimum	Maximum	Median	Minimum	Maximum
Total Pairs	18638781.5	4916978	38903473	20117549.5	291154	47838421
Total Reads	37277563	9833956	77806946	40235099	582308	95676842
Reads Duplicated	4657931.5	1193395	10496582	4480404	19151	6939151
Reads Mapped	33131673.5	8783993	70007186	35763540.5	399748	68899126
Properly Paired	32153802	8465734	69176338	34876953	389544	67698466
Singleton Reads	260564.5	83479	526189	293674.5	5976	690678
Alignment Rate	0.92	0.85	0.97	0.82	0.61	0.95
Unmatched Reads	2712394	1009679	7799760	7376061.5	182560	26777716
BLAST matches	710596	164739	1986219	1902520	445866	8641426
