# Supplementary material for: Characterization of Genomic Variants Associated with Scout and Recruit Behavioral Castes in Honey Bees Using Whole-Genome Sequencing
Source: PLoS One. 2016 Jan 19;11(1):e0146430. doi: 10.1371/journal.pone.0146430 (PMC4718678; doi:10.1371/journal.pone.0146430)
Supplement: S2 Table — (CSV) [file pone.0146430.s002.csv]

S1 Location, frequency, effect, and predicted ConSite transcription factors of all variants significant for scouting behavior
Linkage Group	Contig (NCBI accession number)	Position within Contig	SNP type	Reference Allele	Non-Reference Allele	Read depth	Gene_Name	VariantEffect	Number of recruits homozgous for reference allele	Number of recruits heterogous for reference allele	Number of recruits homozgous for non-reference allele	Number of scouts homozgous for reference allele	Number of scouts heterogous for reference allele	Number of scouts homozgous for non-reference allele	Genotypic test (RR vs RN vs NN) p-value	Cochran-Armitage trend test p-value	Allelic (R vs N) test p-value	Dominant gene action of reference allele (RR or RN vs NN) test p-value	Recessive gene action of reference allele (RR vs RN or NN) testp-value	ConSite predicted transcription factor binding site 1(Name; Class; Score)	ConSite predicted transcription factor binding site 2(Name; Class; Score)	ConSite predicted transcription factor binding site 3(Name; Class; Score)
LG1	NC_007070.3	2097573	transition	C	T	409	LOC100576700	INTRON	9	13	0	20	1	0	0.00002253	0.00002	0.00076	na	0.0002	Broad-complex_3;ZN-FINGER, C2H2;6.575
LG1	NC_007070.3	2097586	transition	C	T	423	LOC100576700	INTRON	9	13	0	20	1	0	0.00002253	0.00002	0.00076	na	0.0002
LG1	NC_007070.3	2179980	Indel	C	CG	718	LOC100576602	INTRON	10	12	0	20	1	0	0.000069869	0.00007	0.00167	na	0.00057	Snail;ZN-FINGER, C2H2;7.67	Broad-complex_1;ZN-FINGER, C2H2;9.86
LG1	NC_007070.3	7106109	Indel	TAGTA	T	398	LOC724833	INTRON	21	1	0	9	12	0	0.000053161	0.00005	0.00065	na	0.0002
LG1	NC_007070.3	9605960	Indel	AT	ATT	781	LOC408602	INTRON	5	1	16	15	1	5	0.001678435	0.00168	0.00001	0.00216	0.00216
LG1	NC_007070.3	9612560	Indel	GA	GAA	779	LOC408602	INTRON	0	4	18	7	6	8	0.002016949	0.00087	0.00008	0.00509	0.00361
LG1	NC_007070.3	9976934	Indel	CCTC	CC	514	LOC102656521	INTRON	2	18	2	5	4	12	0.000075844	0.12488	0.13175	0.00106	0.24044
LG2	NC_007071.3	3079339	transition	A	G	167	LOC100578885	INTRON	0	21	1	0	9	12	0.000053161	0.00005	0.01326	0.0002	na	Broad-complex_4;ZN-FINGER, C2H2;9.248
LG2	NC_007071.3	7060217	Indel	CATATATATATAT	CATATATATATATAT	170	LOC412780	INTRON	10	10	2	20	1	0	0.000184038	0.00007	0.00034	0.48837	0.00057	CF2-II;ZN-FINGER, C2H2;13.323
LG2	NC_007071.3	7064150	transition	A	G	146	LOC412780	DOWNSTREAM	2	10	10	0	1	20	0.000184038	0.00007	0.00034	0.00057	0.48837	CF2-II;ZN-FINGER, C2H2;8.478
LG2	NC_007071.3	8478663	Indel	TTTTCTCTCTCT	TTTTCTCTTTCTCTCTCT	499	INTERGENIC	INTERGENIC	9	0	13	16	3	2	0.000814983	0.00337	0.00006	0.00106	0.03054	Hunchback;ZN-FINGER, C2H2;6.806
LG2	NC_007071.3	9476451	Indel	ATT	A	382	LOC408693	INTRON	12	7	3	21	0	0	0.000521225	0.00052	0.00009	0.23256	0.00052
LG2	NC_007071.3	14317970	Indel	C	CCTGTCGAG	415	LOC726461	INTRON	1	16	5	10	10	1	0.00004589	0.00002	0.00522	0.18528	0.00153
LG4	NC_007073.3	5736174	Indel	TTC	TTCCTC	525	LOC100578248	INTRON	10	8	4	1	7	13	0.000341417	0.00011	0.00009	0.00509	0.00389	Broad-complex_1;ZN-FINGER, C2H2;9.925
LG4	NC_007073.3	5812780	Indel	ATT	AT	227	INTERGENIC	INTERGENIC	13	2	7	3	3	15	0.006828347	0.00324	0.00009	0.0148	0.00405
LG4	NC_007073.3	5816424	Indel	GGAGAG	GGAGAGAG	844	CPR19	UPSTREAM	14	8	0	4	7	10	0.000168762	0.00013	0.00002	0.00018	0.00509
LG4	NC_007073.3	5823271	transition	T	C	548	CPR19	DOWNSTREAM	13	2	7	4	1	16	0.005175874	0.00404	0.00009	0.00577	0.01216	CF2-II;ZN-FINGER, C2H2;9.338
LG4	NC_007073.3	6418141	Indel	GTATATATATATATATATAT	GTATATATATATAT	233	LOC100578446	DOWNSTREAM	0	21	1	2	6	13	0.0000011	0.0029	0.0258	0.00006	0.23256	CF2-II;ZN-FINGER, C2H2;13.956
LG4	NC_007073.3	6472951	Indel	CTTTTTTTTTTTT	CTTTTTTT,CTTTTTTTTTT	637	LOC408809	UTR_3_PRIME	14	1	7	4	1	16	0.004368185	0.00437	0.00004	0.00577	0.00509	Broad-complex_1;ZN-FINGER, C2H2;9.319	Broad-complex_4;ZN-FINGER, C2H2;8.852	Hunchback;ZN-FINGER, C2H2;8.613
LG5	NC_007074.3	471817	transition	A	G	141	INTERGENIC	INTERGENIC	1	21	0	8	9	4	0.000053161	0.38586	0.52263	0.0485	0.00934
LG5	NC_007074.3	471818	transition	C	T	142	INTERGENIC	INTERGENIC	1	21	0	8	9	4	0.000053161	0.38586	0.52263	0.0485	0.00934
LG5	NC_007074.3	10104581	transition	C	T	649	LOC726101	INTRON	18	4	0	4	17	0	0.000053167	0.00005	0.00092	na	0.00005
LG5	NC_007074.3	10232114	transition	G	A	736	LOC409686	INTRON	2	19	1	1	9	11	0.00006471	0.00003	0.01621	0.00057	1	Hunchback;ZN-FINGER, C2H2;6.647
LG5	NC_007074.3	11006033	transition	A	G	350	LOC411113	INTRON	11	3	8	2	2	17	0.006012455	0.0021	0.00004	0.00509	0.00684	Hunchback;ZN-FINGER, C2H2;8.332
LG5	NC_007074.3	11012508	transversion	C	A	249	LOC411113	INTRON	13	1	8	3	2	16	0.003557995	0.0059	0.00007	0.0139	0.00405
LG5	NC_007074.3	11012515	transversion	C	A	230	LOC411113	INTRON	8	2	12	17	1	3	0.004138488	0.00318	0.00006	0.00972	0.00509
LG5	NC_007074.3	11012516	transition	G	A	240	LOC411113	INTRON	13	1	8	3	2	16	0.003557995	0.0059	0.00007	0.0139	0.00405
LG5	NC_007074.3	11012538	transition	C	T	284	LOC411113	INTRON	8	2	12	17	1	3	0.004138488	0.00318	0.00006	0.00972	0.00509
LG5	NC_007074.3	11048772	transition	A	G	193	LOC100576965|id80743	UPSTREAM	0	15	7	0	1	20	0.000001886	na	0.00015	0.00002	na	Hunchback;ZN-FINGER, C2H2;8.373
LG5	NC_007074.3	11062231	transition	C	T	606	LOC100576965|id80743	INTRON	2	13	7	3	1	17	0.000019457	0.04581	0.03075	0.00194	0.66403	Hunchback;ZN-FINGER, C2H2;6.554
LG5	NC_007074.3	11063028	transition	G	A	645	LOC100576965|id80743	INTRON	0	17	5	1	3	17	0.000064699	0.00006	0.00617	0.0002	0.48837
LG5	NC_007074.3	11095696	transition	G	A	304	LOC100576965|id80743	INTRON	11	3	8	2	2	17	0.006012455	0.0021	0.00004	0.00509	0.00684
LG5	NC_007074.3	11104858	Indel	ATT	A	182	LOC100576965|id80743	INTRON	22	0	0	9	12	0	0.000019163	0.00002	0.00007	na	0.00002
LG5	NC_007074.3	11134225	Indel	C	CGAAAATATTTTAG	334	LOC100576965|id80743	INTRON	2	7	13	4	16	1	0.000041805	0.00055	0.00404	0.0002	0.41206	CF2-II;ZN-FINGER, C2H2;7.272
LG5	NC_007074.3	11286749	Indel	TATTATTA	TATTATTAAAAAATTATTA	233	LOC408841	INTRON	0	19	3	10	10	1	0.000086576	0.00004	0.00973	0.60692	0.00018
LG6	NC_007075.3	1062671	transition	A	G	175	INTERGENIC	INTERGENIC	0	21	1	5	9	7	0.000053161	0.77635	0.83232	0.02125	0.02114
LG6	NC_007075.3	4544720	transition	T	C	163	INTERGENIC	INTERGENIC	4	17	1	1	11	9	0.000141935	0.00008	0.0184	0.00389	0.34487
LG6	NC_007075.3	12559697	transversion	T	A	2664	LOC411157	INTRON	10	2	10	0	1	20	0.000184038	0.00013	na	0.00057	0.00052	Broad-complex_1;ZN-FINGER, C2H2;8.121
LG6	NC_007075.3	16625187	transition	A	G	314	sds22	DOWNSTREAM	21	1	0	9	12	0	0.000053161	0.00005	0.00065	na	0.0002
LG7	NC_007076.3	9560908	Indel	ATTTTGT	ATTTTGTGTAAAGATTTTTT	528	LOC725329	INTRON	1	21	0	12	9	0	0.000053161	0.00005	0.01326	na	0.0002	Broad-complex_1;ZN-FINGER, C2H2;9.221
LG8	NC_007077.3	12005663	Indel	G	GA	305	dnc	INTRON	11	10	1	0	18	3	0.000087807	0.00005	0.00832	0.34487	0.00018	Dorsal_1;REL;9.647
LG9	NC_007078.3	4087742	Indel	AT	A	121	LOC724356	INTRON	0	12	10	0	1	20	0.000069869	0.00007	0.00167	0.00057	na	Broad-complex_1;ZN-FINGER, C2H2;7.944	Broad-complex_4;ZN-FINGER, C2H2;7.22	CF2-II;ZN-FINGER, C2H2;13.323
LG9	NC_007078.3	7003402	transition	C	T	755	LOC409016	INTRON	0	19	3	0	5	16	0.000048015	0.00005	0.0016	0.00005	na	Broad-complex_4;ZN-FINGER, C2H2;7.464	E74A;ETS;6.091
LG9	NC_007078.3	11035994	transversion	G	C	516	INTERGENIC	INTERGENIC	21	1	0	8	13	0	0.000015948	0.00002	0.00028	na	0.00006
LG10	NC_007079.3	5450230	Indel	ATT	AT	305	LOC726179	INTRON	2	10	10	0	1	20	0.000184038	0.00007	0.00034	0.00057	0.48837
LG10	NC_007079.3	8609127	Indel	TTCT	TT	584	LOC102654879	FRAME_SHIFT	13	5	4	1	12	8	0.000075118	0.00104	0.00107	0.18538	0.0002
LG10	NC_007079.3	8624631	transition	G	A	96	membrin	UTR_5_PRIME	10	12	0	20	1	0	0.000069869	0.00007	0.00167	na	0.00057	Broad-complex_1;ZN-FINGER, C2H2;8.637	Hunchback;ZN-FINGER, C2H2;7.069	Broad-complex_4;ZN-FINGER, C2H2;7.688
LG12	NC_007081.3	1118838	transition	G	A	212	LOC100576428	INTRON	0	18	4	11	8	2	0.000108993	0.0011	0.00522	0.66403	0.00006
LG12	NC_007081.3	1137567	transition	C	T	247	LOC100576428	INTRON	3	1	18	12	1	8	0.003557995	0.00356	0.00004	0.00509	0.00405
LG12	NC_007081.3	1219747	Indel	TAATCGTAAAATC	TAATC	718	INTERGENIC	INTERGENIC	1	6	15	9	8	4	0.000210997	0.00009	0.00005	0.00194	0.00389
LG12	NC_007081.3	1294097	transition	G	A	501	LOC100576526	INTRON	20	1	1	9	12	0	0.000053161	0.00005	0.01023	1	0.00106
LG12	NC_007081.3	1325665	transition	G	A	300	LOC100576526	INTRON	20	1	1	9	12	0	0.000053161	0.00005	0.01023	1	0.00106
LG12	NC_007081.3	1421540	transition	C	T	325	LOC100576526	INTRON	19	2	1	9	4	8	0.000690164	0.00055	0.00008	0.00934	0.00405	Broad-complex_1;ZN-FINGER, C2H2;11.168	Hunchback;ZN-FINGER, C2H2;8.554	Broad-complex_4;ZN-FINGER, C2H2;11.004
LG12	NC_007081.3	1473174	transversion	A	T	107	LOC551490|id166319|id166333	INTRON	11	9	2	21	0	0	0.000183962	0.00018	0.00009	0.48837	0.00018	Broad-complex_4;ZN-FINGER, C2H2;7.916	Hunchback;ZN-FINGER, C2H2;8.706
LG12	NC_007081.3	1473195	transversion	G	T	113	LOC551490|id166319|id166333	INTRON	10	10	2	21	0	0	0.000061321	0.00006	0.00004	0.48837	0.00006
LG12	NC_007081.3	1640082	transition	T	C	107	LOC100577024	INTRON	0	13	9	1	1	19	0.00002977	0.00003	0.01135	0.00106	0.48837	Broad-complex_4;ZN-FINGER, C2H2;7.916
LG12	NC_007081.3	1744256	transition	T	C	310	INTERGENIC	INTERGENIC	20	0	2	10	2	9	0.005464575	0.00456	0.00008	0.0157	0.00279
LG12	NC_007081.3	1770057	transition	A	G	171	LOC102653984	INTRON	14	7	1	4	7	10	0.000156646	0.00013	0.00006	0.00153	0.00509
LG12	NC_007081.3	1805764	Indel	TCTTACGAATAC	T	409	INTERGENIC	INTERGENIC	4	17	1	1	9	11	0.000035318	0.00001	0.00484	0.00057	0.34487
LG12	NC_007081.3	1814177	transition	T	C	315	INTERGENIC	INTERGENIC	2	19	1	14	5	2	0.000032884	0.01212	0.01326	0.60692	0.00012	Hunchback;ZN-FINGER, C2H2;7.291
LG12	NC_007081.3	1814180	transition	G	A	318	INTERGENIC	INTERGENIC	2	19	1	14	5	2	0.000032884	0.01212	0.01326	0.60692	0.00012	Hunchback;ZN-FINGER, C2H2;7.291
LG12	NC_007081.3	1820238	transition	C	T	566	INTERGENIC	INTERGENIC	2	19	1	0	10	11	0.000164799	0.00007	0.00821	0.00057	0.48837
LG12	NC_007081.3	1842196	transversion	T	A	266	INTERGENIC	INTERGENIC	19	2	1	9	2	10	0.000399857	0.00032	0.00001	0.00153	0.00405
LG12	NC_007081.3	1842255	transition	T	C	220	INTERGENIC	INTERGENIC	21	1	0	10	6	5	0.000164799	0.00016	0.00002	0.02114	0.00057
LG12	NC_007081.3	1842386	transition	A	G	258	INTERGENIC	INTERGENIC	19	0	3	8	1	12	0.003180675	0.00318	0.00001	0.00405	0.00155
LG12	NC_007081.3	1842411	transition	T	C	238	INTERGENIC	INTERGENIC	19	3	0	9	3	9	0.00063011	0.0005	0.00001	0.00052	0.00405	Broad-complex_4;ZN-FINGER, C2H2;8.04
LG12	NC_007081.3	1842525	transition	C	T	179	INTERGENIC	INTERGENIC	19	2	1	9	3	9	0.000535759	0.00042	0.00003	0.00389	0.00405
LG12	NC_007081.3	1859484	transition	A	G	238	INTERGENIC	INTERGENIC	13	5	4	1	11	9	0.000080855	0.00062	0.00048	0.10399	0.0002	Broad-complex_4;ZN-FINGER, C2H2;7.34
LG12	NC_007081.3	1859516	transition	C	T	238	INTERGENIC	INTERGENIC	17	3	2	5	7	9	0.001497865	0.00083	0.00004	0.0157	0.00071
LG12	NC_007081.3	1882625	Indel	ATTTTTT	ATTTTT	367	LOC100577559	DOWNSTREAM	2	19	1	1	10	10	0.000202012	0.00007	0.02999	0.00153	1	Broad-complex_4;ZN-FINGER, C2H2;9.02	Broad-complex_1;ZN-FINGER, C2H2;8.669	Hunchback;ZN-FINGER, C2H2;6.484
LG12	NC_007081.3	1916728	transition	T	C	215	LOC100577559	INTRON	0	20	2	3	6	12	0.000038608	0.06771	0.12276	0.00106	0.10777	Broad-complex_4;ZN-FINGER, C2H2;10.536
LG12	NC_007081.3	2160939	transversion	C	G	234	LOC102653644	NON_SYNONYMOUS_CODING	21	1	0	10	4	7	0.000164799	0.00016	na	0.00361	0.00057
LG12	NC_007081.3	2195252	Indel	GTTTTTTT	GTTTTTTTTT	486	INTERGENIC	INTERGENIC	10	11	1	1	12	8	0.000018528	0.00001	0.00107	0.00934	0.00389	Broad-complex_1;ZN-FINGER, C2H2;11.714	Broad-complex_4;ZN-FINGER, C2H2;7.394
LG12	NC_007081.3	2196250	transition	T	C	260	INTERGENIC	INTERGENIC	2	19	1	1	10	10	0.000202012	0.00007	0.02999	0.00153	1
LG12	NC_007081.3	2206117	Indel	GATACATA	GATA	438	INTERGENIC	INTERGENIC	22	0	0	10	7	4	0.000061321	0.00006	na	0.0485	0.00006	CF2-II;ZN-FINGER, C2H2;8.78
LG12	NC_007081.3	2215036	transition	C	T	299	INTERGENIC	INTERGENIC	21	1	0	9	12	0	0.000053161	0.00005	0.00065	na	0.0002
LG12	NC_007081.3	2253248	transition	A	G	231	INTERGENIC	INTERGENIC	2	19	1	1	10	10	0.000202012	0.00007	0.02999	0.00153	1
LG12	NC_007081.3	2253284	transition	G	A	203	INTERGENIC	INTERGENIC	4	17	1	1	9	11	0.000035318	0.00001	0.00484	0.00057	0.34487	Broad-complex_1;ZN-FINGER, C2H2;11.701	Broad-complex_4;ZN-FINGER, C2H2;7.738	Hunchback;ZN-FINGER, C2H2;6.747
LG12	NC_007081.3	2253301	transition	T	C	189	INTERGENIC	INTERGENIC	5	16	1	1	10	10	0.00004589	0.00002	0.00522	0.00153	0.18528	Hunchback;ZN-FINGER, C2H2;8.069
LG12	NC_007081.3	2253308	transition	C	T	179	INTERGENIC	INTERGENIC	4	17	1	1	10	10	0.000048945	0.00003	0.00973	0.00153	0.34487	Hunchback;ZN-FINGER, C2H2;8.069	Snail;ZN-FINGER, C2H2;6.099
LG12	NC_007081.3	2253502	transversion	C	A	238	INTERGENIC	INTERGENIC	3	18	1	0	9	12	0.000028414	0.00002	0.00197	0.0002	0.23256	CF2-II;ZN-FINGER, C2H2;7.488
LG12	NC_007081.3	2253524	transition	G	A	250	INTERGENIC	INTERGENIC	2	19	1	0	10	11	0.000164799	0.00007	0.00821	0.00057	0.48837	Broad-complex_1;ZN-FINGER, C2H2;8.23	Broad-complex_4;ZN-FINGER, C2H2;7.571
LG12	NC_007081.3	2253528	transition	A	G	252	INTERGENIC	INTERGENIC	2	19	1	0	10	11	0.000164799	0.00007	0.00821	0.00057	0.48837	Broad-complex_1;ZN-FINGER, C2H2;8.23
LG12	NC_007081.3	2253589	transversion	A	T	284	INTERGENIC	INTERGENIC	0	21	1	2	7	12	0.0000044	0.00652	0.04677	0.0002	0.23256
LG12	NC_007081.3	2253812	transition	T	C	431	INTERGENIC	INTERGENIC	1	20	1	13	8	0	0.000015948	0.00002	0.0033	1	0.00006	Broad-complex_4;ZN-FINGER, C2H2;8.101	Hunchback;ZN-FINGER, C2H2;10.554	Broad-complex_1;ZN-FINGER, C2H2;9.726
LG12	NC_007081.3	2253824	transition	C	T	443	INTERGENIC	INTERGENIC	1	20	1	12	9	0	0.000053161	0.00005	0.00729	1	0.0002
LG12	NC_007081.3	2278672	Indel	GAATAATAAT	GAATAATAATAAT	256	INTERGENIC	INTERGENIC	20	2	0	11	3	7	0.002875579	0.00177	0.00006	0.00361	0.00684	Hunchback;ZN-FINGER, C2H2;7.052
LG12	NC_007081.3	2282983	Indel	GTCTCT	GTCTCTCT	233	INTERGENIC	INTERGENIC	20	2	0	10	5	6	0.001880994	0.001	0.00006	0.0089	0.00279
LG12	NC_007081.3	2302941	transversion	A	T	216	INTERGENIC	INTERGENIC	20	2	0	11	3	7	0.002875579	0.00177	0.00006	0.00361	0.00684	Broad-complex_1;ZN-FINGER, C2H2;11.049	Broad-complex_4;ZN-FINGER, C2H2;10.183	Hunchback;ZN-FINGER, C2H2;6.384
LG12	NC_007081.3	2383470	Indel	ATTGGT	A	349	LOC408372	INTRON	5	17	0	1	9	11	0.000013088	0.00001	0.00123	0.00006	0.18528
LG12	NC_007081.3	2425407	transition	A	G	357	LOC408372	INTRON	21	1	0	9	12	0	0.000053161	0.00005	0.00065	na	0.0002	Broad-complex_4;ZN-FINGER, C2H2;8.323
LG12	NC_007081.3	2484094	transition	T	C	239	INTERGENIC	INTERGENIC	21	1	0	9	12	0	0.000053161	0.00005	0.00065	na	0.0002	Broad-complex_1;ZN-FINGER, C2H2;8.978	Broad-complex_4;ZN-FINGER, C2H2;8.852
LG12	NC_007081.3	2618272	transition	G	A	521	neur	INTRON	4	2	16	1	14	6	0.000055567	0.25627	0.15992	0.006	0.34487
LG12	NC_007081.3	2872625	transition	C	T	343	INTERGENIC	INTERGENIC	21	1	0	9	12	0	0.000053161	0.00005	0.00065	na	0.0002
LG12	NC_007081.3	2872631	transversion	G	C	348	INTERGENIC	INTERGENIC	21	1	0	9	12	0	0.000053161	0.00005	0.00065	na	0.0002	CF2-II;ZN-FINGER, C2H2;8.613
LG12	NC_007081.3	2996797	transition	G	A	210	LOC726193	DOWNSTREAM	2	18	2	14	6	1	0.000108218	0.00004	0.0033	1	0.00012
LG12	NC_007081.3	3535567	transition	A	G	287	LOC100578102	INTRON	20	1	1	9	12	0	0.000053161	0.00005	0.01023	1	0.00106
LG12	NC_007081.3	3535855	Indel	TAAAAA	TAAAA	366	LOC100578102	INTRON	21	1	0	9	12	0	0.000053161	0.00005	0.00065	na	0.0002	Broad-complex_4;ZN-FINGER, C2H2;7.916	Hunchback;ZN-FINGER, C2H2;6.747
LG12	NC_007081.3	3540115	Indel	TATAA	TA	277	LOC100578102	INTRON	1	1	20	0	12	9	0.000053161	0.00005	0.01023	0.00106	1
LG12	NC_007081.3	3607075	Indel	TAAA	TAAAA	400	LOC100578102	INTRON	22	0	0	10	11	0	0.000061321	0.00006	0.00017	0	0.00006	Broad-complex_4;ZN-FINGER, C2H2;9.548	CF2-II;ZN-FINGER, C2H2;9.998
LG12	NC_007081.3	3614603	transition	A	G	185	LOC100578102	INTRON	2	16	4	13	7	1	0.000189021	0.00007	0.00197	0.34487	0.00037	Broad-complex_4;ZN-FINGER, C2H2;7.623
LG12	NC_007081.3	3638525	transition	C	T	237	LOC100578102	INTRON	21	1	0	9	12	0	0.000053161	0.00005	0.00065	na	0.0002
LG12	NC_007081.3	3682798	transition	T	C	252	LOC102654243	UPSTREAM	2	19	1	13	5	3	0.000025382	0.06631	0.04677	0.34487	0.00037
LG12	NC_007081.3	3845071	transition	C	T	230	ANKRD50	UPSTREAM	18	2	2	9	1	11	0.002869853	0.00411	0.00008	0.00279	0.01216
LG12	NC_007081.3	4531251	Indel	ATTTT	AT	161	LOC412878	INTRON	3	18	1	0	10	11	0.000087807	0.00005	0.00438	0.00057	0.23256
LG12	NC_007081.3	4636018	Indel	T	TGTTGGG	292	LOC412878	INTRON	19	1	2	9	2	10	0.003086635	0.00309	0.00005	0.00684	0.00405
LG12	NC_007081.3	5139164	Indel	GAAAATA	GA	665	LOC100577411	INTRON	11	11	0	0	18	3	0.000126845	0.00005	0.00404	0.10777	0.00018	E74A;ETS;6.669	CF2-II;ZN-FINGER, C2H2;6.688
LG12	NC_007081.3	5500706	Indel	GAAAAAAAAAAA	GAAAAAAAAAA	662	Lac2	UTR_3_PRIME	2	18	2	0	7	14	0.000139858	0.00007	0.00136	0.00012	0.48837	Hunchback;ZN-FINGER, C2H2;11.613	Broad-complex_4;ZN-FINGER, C2H2;8.508	Broad-complex_1;ZN-FINGER, C2H2;10.167
LG12	NC_007081.3	9498320	Indel	CATAT	CAT	758	LOC102654992	INTRON	12	10	0	1	20	0	0.000069869	0.00007	0.02318	na	0.00057
LG13	NC_007082.3	9587246	Indel	ATCCC	AC	177	CYP6AS3	DOWNSTREAM	1	1	20	2	11	8	0.000015948	0.00002	0.00122	0.00037	0.60692	Broad-complex_4;ZN-FINGER, C2H2;9.248	SU_h;IPT/TIG domain;10.025
LG15	NC_007084.3	6478761	Indel	CCTCTCTCT	CCTCTCT	512	LOC726068	INTRON	11	11	0	16	0	5	0.000047218	1	1	0.02114	0.11591
LG16	NC_007085.3	1670311	transition	T	C	234	LOC100578662	UPSTREAM	1	21	0	9	8	4	0.000015948	0.2613	0.392	0.0485	0.00389	Broad-complex_4;ZN-FINGER, C2H2;8.269
LG16	NC_007085.3	1670313	transition	C	T	237	LOC100578662	UPSTREAM	1	21	0	9	8	4	0.000015948	0.2613	0.392	0.0485	0.00389	Broad-complex_4;ZN-FINGER, C2H2;8.269
LG16	NC_007085.3	6118876	transversion	T	A	406	LOC410637	DOWNSTREAM	1	11	10	9	11	1	0.000013059	0.00001	0.00048	0.00389	0.00389	Broad-complex_4;ZN-FINGER, C2H2;6.828
Unplaced	NW_003378187.1	573982	Indel	ATTATT	AT	120	INTERGENIC	INTERGENIC	2	10	10	0	1	20	0.000184038	0.00007	0.00034	0.00057	0.48837	Broad-complex_4;ZN-FINGER, C2H2;7.34
Unplaced	NW_003378201.1	52104	transition	C	T	85	LOC102655758	INTRON	2	20	0	2	8	11	0.000060383	0.00281	0.01741	0.00006	1
Unplaced	NW_003378220.1	31256	transition	T	C	132	INTERGENIC	INTERGENIC	3	18	1	1	9	11	0.000031713	0.00002	0.00903	0.00057	0.60692	Broad-complex_4;ZN-FINGER, C2H2;9.02	Hunchback;ZN-FINGER, C2H2;6.384	Broad-complex_1;ZN-FINGER, C2H2;11.509
Unplaced	NW_003378225.1	15847	Indel	CATATATATAT	CATATATAT	210	LOC412515	INTRON	1	20	1	11	8	2	0.000015948	0.01382	0.04973	0.60692	0.00057	CF2-II;ZN-FINGER, C2H2;13.323
Unplaced	NW_003378229.1	31564	transversion	G	T	100	LOC102656913	INTRON	10	12	0	21	0	0	0.000061321	0.00006	0.00021	na	0.00006
Unplaced	NW_003378247.1	67715	transition	C	T	221	LOC102656849	INTRON	21	1	0	9	12	0	0.000053161	0.00005	0.00065	na	0.0002	Broad-complex_4;ZN-FINGER, C2H2;7.344	Hunchback;ZN-FINGER, C2H2;6.384
Unplaced	NW_003378279.1	96578	transversion	A	T	77	INTERGENIC	INTERGENIC	1	19	2	14	7	0	0.0000044	na	0.00066	0.48837	0.00002
Unplaced	NW_003378300.1	52154	Indel	ATCTTCTT	ATCTT	83	LOC102655897	INTRON	10	12	0	20	1	0	0.000069869	0.00007	0.00167	na	0.00057
Unplaced	NW_003378323.1	5775	transition	C	T	294	INTERGENIC	INTERGENIC	21	1	0	9	12	0	0.000053161	0.00005	0.00065	na	0.0002	Broad-complex_1;ZN-FINGER, C2H2;8.593	Broad-complex_4;ZN-FINGER, C2H2;9.84
Unplaced	NW_003378335.1	30632	transition	A	G	346	INTERGENIC	INTERGENIC	20	1	1	9	12	0	0.000053161	0.00005	0.01023	1	0.00106	Broad-complex_1;ZN-FINGER, C2H2;9.668
Unplaced	NW_003378344.1	22276	transversion	T	A	295	INTERGENIC	INTERGENIC	20	1	1	9	12	0	0.000053161	0.00005	0.01023	1	0.00106	Broad-complex_4;ZN-FINGER, C2H2;8.667
Unplaced	NW_003378361.1	391	transition	T	C	724	INTERGENIC	INTERGENIC	1	20	1	10	9	2	0.000053161	0.02778	0.08315	0.60692	0.00153
Unplaced	NW_003378361.1	4230	Indel	TA	TAA	216	INTERGENIC	INTERGENIC	10	12	0	20	1	0	0.000069869	0.00007	0.00167	na	0.00057
Unplaced	NW_003379542.1	854	transition	C	T	4342	INTERGENIC	INTERGENIC	5	3	14	0	0	21	0.003608478	0.00361	0.00009	0.00361	0.0485
Unplaced	NW_003380447.1	1241	transition	C	T	185	INTERGENIC	INTERGENIC	22	0	0	13	2	6	0.001403297	0.0014	0.00001	0.0089	0.0014	Broad-complex_4;ZN-FINGER, C2H2;8.091
Unplaced	NW_003380745.1	2162	Indel	TGG	T	189	INTERGENIC	INTERGENIC	3	1	18	0	11	10	0.000087807	0.32765	0.29437	0.02675	0.23256
Unplaced	NW_003382488.1	435	transition	C	T	38	INTERGENIC	INTERGENIC	1	20	1	3	9	9	0.000053161	0.13541	0.19868	0.00389	0.34487
Unplaced	NW_003382516.1	1154	Indel	TC	T	308	LOC102655256	FRAME_SHIFT	1	10	11	2	18	1	0.000113471	0.00007	0.02686	0.00153	0.60692
Unplaced	NW_003382865.1	214	Indel	CT	CTATTTT	172	INTERGENIC	INTERGENIC	1	21	0	8	8	5	0.000015948	0.58269	0.67106	0.02114	0.00934
Unplaced	NW_003382865.1	924	transversion	C	A	300	INTERGENIC	INTERGENIC	21	1	0	9	11	1	0.000053161	0.00005	0.00028	0.48837	0.0002
Unplaced	NW_003383302.1	191	transition	C	T	84	INTERGENIC	INTERGENIC	1	20	1	8	8	5	0.000015948	0.58269	0.52516	0.09457	0.00934
Unplaced	NW_003383302.1	586	transition	C	T	87	INTERGENIC	INTERGENIC	0	21	1	2	9	10	0.000053161	0.02778	0.12768	0.00153	0.23256	Broad-complex_1;ZN-FINGER, C2H2;11.39	Broad-complex_4;ZN-FINGER, C2H2;6.751
Unplaced	NW_003383361.1	1406	transition	C	T	96	INTERGENIC	INTERGENIC	22	0	0	11	8	2	0.000183962	0.00018	0.00007	0.23256	0.00018	CF2-II;ZN-FINGER, C2H2;10.092
